# Supplementary material for: ADHDP-based robust self-learning 3D trajectory tracking control for underactuated UUVs
Source: PeerJ Comput Sci. 2024 Dec 10;10:e2605. doi: 10.7717/peerj-cs.2605 (PMC11784788; doi:10.7717/peerj-cs.2605)
Supplement: Supplemental Information 1 [file peerj-cs-10-2605-s001.zip]

Archive with 4 entries (3 files):
- SupplementalFile-StaffSS/
- __MACOSX/._SupplementalFile-StaffSS
- SupplementalFile-StaffSS/raw data.m
- __MACOSX/SupplementalFile-StaffSS/._raw data.m
