# Supplementary material for: ADHDP-based robust self-learning 3D trajectory tracking control for underactuated UUVs
Source: PeerJ Comput Sci. 2024 Dec 10;10:e2605. doi: 10.7717/peerj-cs.2605 (PMC11784788; doi:10.7717/peerj-cs.2605)
Supplement: Supplemental Information 1 [file peerj-cs-10-2605-s001.zip › SupplementalFile-StaffSS/raw data.m]

 clc,clear
m11=47.52;m22=94.05;m33=94.12;m55=13.52;m66=13.377;
d11=13.5;d22=44.96;d33=44.67;d55=23.76;d66=27.2;rhogGML=8.8;
k1=diag(0.2, 0.1, 0.2);k2=diag(10, 10, 10);
β = 0.95 ; F = 0.001; L = 0.001;
 μa(0) = 0.1; μc(0) = 0.1;
μa(∞) = 0.005; μc(∞) = 0.005;
Ich = 6;Iah = 5;
na = 200;nc = 200;
